# Supplementary material for: Germline Testing in Breast Cancer: A Single-Center Analysis Comparing Strengths and Challenges of Different Approaches
Source: Cancers (Basel). 2025 Apr 24;17(9):1419. doi: 10.3390/cancers17091419 (PMC12071043; doi:10.3390/cancers17091419)
Supplement: Supplementary file 1 [file cancers-17-01419-s001.zip]

Archive with 7 entries (7 files):
- Figure S1.PNG
- Table S1.xlsx
- Table S2.pdf
- Table S3.pdf
- Table S4.pdf
- Table S5.pdf
- Table S6.xlsx
