# Supplementary material for: Germline Testing in Breast Cancer: A Single-Center Analysis Comparing Strengths and Challenges of Different Approaches
Source: Cancers (Basel). 2025 Apr 24;17(9):1419. doi: 10.3390/cancers17091419 (PMC12071043; doi:10.3390/cancers17091419)
Supplement: Supplementary file 1 [file cancers-17-01419-s001.zip › Table S1.xlsx]

## Sheet: Sheet 1
Table S1. Genes included in the MGPT and their corresponding phenotype
	Gene	Inheritance	Key Clinical Features
			Associated cancers a	Other clinical signs
BRCA genes	BRCA1	AD	BC, MBC, OC, PanC, PrC	NA
	BRCA2	AD	BC, MBC, OC, PanC, PrC	NA
BC non-BRCA genes	ATM	AD	BC, OC, PanC, PrC	NA
	BARD1	AD	BC	NA
	CDH1	AD	LBC, DGC	cleft palate
	CHEK2	AD	BC, PrC	NA
	PALB2	AD	BC, MBC, OC, PanC	NA
	PTEN	AD	BC, EC, CRC, thyroid cancer, renal cell carcinoma	GI hamartomas or ganglioneuromas, Lhermitte-Duclos disease, macrocephaly, macular pigmentation of glans penis, trichilemmoma, palmoplantar keratotic pits and/or acral hyperkeratotic papules, mucocutaneous neuromas, oral papillomas, autism spectrum disorder, esophageal glycogenic acanthoses, lipomas, intellectual disability, thyroid structural lesions, vascular anomalies
	RAD51C	AD	BC, OC	NA
	RAD51D	AD	BC, OC	NA
	STK11	AD	BC, PanC, non-epithelial OC (sex cord tumor with annular tubules), stomach, small intestine, lung, testicular tumors	peculiar mucocutaneous pigmentation, hamartomatous polyps (colon and small intestine)
	TP53	AD	BC, soft tissue sarcoma, osteosarcoma, CNS tumor, ACC	NA
other CPS genes	APC	AD	CRC, other GI cancers, thyroid cancer, CNS tumor, hepatoblastoma	colorectal polyposis, duodenal and other small bowel adenomas, gastric fundic gland polyps, CHRPE, intra-abdominal desmoid tumors, osteomas, supernumerary teeth, odontomas, epidermoid cysts
	CDKN2A	AD	Melanoma, PanC	NA
	CDK4	AD	Melanoma	Atypical and numerous nevi
	EPCAM (deletions of 3' region)	AD	LS-related cancers b	NA
	MLH1	AD	LS-related cancers b	NA
	MSH2	AD	LS-related cancers b	NA
	MSH6	AD	LS-related cancers b	NA
	MUTYH	AR	CRC, duodenal cancer	Duodenal adenomas
	PMS2	AD	LS-related cancers b	NA
genes not clearly associated with BC risk	ABRAXAS1	NA	NA	NA
	BRIP1	AD	OC	NA
	EPCAM (biallelic PVs)	AR	NA	Diarrhea 5, with tufting enteropathy, congenital
	MRE11A	AR	NA	Ataxia-telangiectasia-like disorder 1
	NBN	AR	Lymphoma, glioma, medulloblastoma, rhabdomyosarcoma	Nijmegen breakage syndrome
	PIK3CA	NA	NA	NA
	RAD50	AR	NA	Nijmegen breakage syndrome-like disorder
	XRCC2	NA	NA	Fanconi anemia, complementation group U c
a For further details on the available evidence regarding penetrance and risk estimation, please refer to the NCCN guidelines for the corresponding gene, available at https://www.nccn.org/guidelines/category_2
b LS-related cancers include colorectal, endometrial, ovarian, gastric , small intestine, urinary tract/bladder/kidney, bile ducts, brain, pancreas, and sebaceous gland skin tumors
c the relationship between the phenotype and gene is provisional
ACC, adrenocortical carcinoma; AD, autosomal dominant; AR, autosomal recessive; BC, breast cancer; CHRPE, congenital hypertrophy of the retinal pigment epithelium; CNS, central nervous system; CPS, cancer predispositione syndrome; CRC, colorectal cancer; DGC, diffuse gastric cancer; EC, endometrial cancer; GI, gastrointestinal; LBC, lobular breast cancer; LS, Lynch Syndrome; MBC, male breast canc…
