# Supplementary material for: Germline Testing in Breast Cancer: A Single-Center Analysis Comparing Strengths and Challenges of Different Approaches
Source: Cancers (Basel). 2025 Apr 24;17(9):1419. doi: 10.3390/cancers17091419 (PMC12071043; doi:10.3390/cancers17091419)
Supplement: Supplementary file 1 [file cancers-17-01419-s001.zip › Table S6.xlsx]

## Sheet: Foglio1
Gene	RefSeq	Nucleotide variant	Protein variant	Type of variant	N. variants
APC	NM_000038.6	c.3920T>A	p.Ile1307Lys	missense	8
ATM	NM_000051.4	c.790del	p.Tyr264IlefsTer12	frameshift	1
ATM	NM_000051.4	c.1753_1756del	p.Leu585ArgfsTer4	frameshift	1
ATM	NM_000051.4	c.2466+1del	p.?	splicing	1
ATM	NM_000051.4	c.2502dup	p.Val835SerfsTer7	frameshift	1
ATM	NM_000051.4	c.2921+1G>A	p.?	splicing	1
ATM	NM_000051.4	c.3894dup	p.Ala1299CysfsTer3	frameshift	2
ATM	NM_000051.4	c.7271T>G	p.Val2424Gly	missense	1
ATM	NM_000051.4	c.8814_8824del	p.Met2938IlefsTer14	frameshift	1
ATM	NM_000051.4	c.8977C>T	p.Arg2993Ter	nonsense	1
BARD1	NM_000465.4	c.2001+1G>T	p.?	splicing	1
BRCA1	NM_007294.4	c.190T>C	p.Cys64Arg	missense	2
BRCA1	NM_007294.4	c.441+1G>T	p.?	splicing	1
BRCA1	NM_007294.4	c.514del	p.Gln172AsnfsTer62	frameshift	1
BRCA1	NM_007294.4	c.798_799del	p.Ser267LysfsTer19	frameshift	1
BRCA1	NM_007294.4	c.815_824dup	p.Thr276AlafsTer14	frameshift	1
BRCA1	NM_007294.4	c.1088del	p.Asn363IlefsTer11	frameshift	2
BRCA1	NM_007294.4	c.1360_1361del	p.Glu453_Ser454insTer	frameshift	1
BRCA1	NM_007294.4	c.1380dup	p.Phe461IlefsTer19	frameshift	1
BRCA1	NM_007294.4	c.1513A>T	p.Lys505Ter	nonsense	1
BRCA1	NM_007294.4	c.2389_2390del	p.Glu797ThrfsTer3	frameshift	1
BRCA1	NM_007294.4	c.2952del	p.Ile986SerfsTer14	frameshift	1
BRCA1	NM_007294.4	c.2960dup	p.Ser988ValfsTer4	frameshift	1
BRCA1	NM_007294.4	c.3001G>T	p.Glu1001Ter	nonsense	1
BRCA1	NM_007294.4	c.3020C>A	p.Ser1007Ter	nonsense	1
BRCA1	NM_007294.4	c.3257T>G	p.Leu1086Ter	nonsense	1
BRCA1	NM_007294.4	c.3481_3491del	p.Glu1161PhefsTer3	frameshift	1
BRCA1	NM_007294.4	c.3485del	p.Asp1162ValfsTer48	frameshift	1
BRCA1	NM_007294.4	c.3642_3643del	Asn1215LeufsTer3	frameshift	1
BRCA1	NM_007294.4	c.3700_3704del	p.Val1234GlnfsTer8	frameshift	1
BRCA1	NM_007294.4	c.3704_3707del	p.Asn1235IlefsTer28	frameshift	1
BRCA1	NM_007294.4	c.3748G>T	p.Glu1250Ter	nonsense	1
BRCA1	NM_007294.4	c.3756_3759del	p.Ser1253ArgfsTer10	frameshift	1
BRCA1	NM_007294.4	c.3904G>T	p.Glu1302Ter	nonsense	2
BRCA1	NM_007294.4	c.4088C>A	p.Ser1363Ter	nonsense	1
BRCA1	NM_007294.4	c.4484G>T	p.Arg1495Met	missense	1
BRCA1	NM_007294.4	c.4964_4982del	p.Ser1655TyrfsTer16	frameshift	1
BRCA1	NM_007294.4	c.4999A>T	p.Lys1667Ter	nonsense	1
BRCA1	NM_007294.4	c.5030_5033del	p.Thr1677IlefsTer2	frameshift	1
BRCA1	NM_007294.4	c.5062_5064del	p.Val1688del	in frame deletion	1
BRCA1	NM_007294.4	c.5123C>A	p.Al1708Glu	missense	1
BRCA1	NM_007294.4	c.5131A>T	p.Lys1711Ter	nonsense	1
BRCA1	NM_007294.4	c.5193+1G>T	p?	splicing	1
BRCA1	NM_007294.4	c.5266dup	p.Gln1756ProfsTer74	frameshift	1
BRCA1	NM_007294.4	c.5282T>C	p.Phe1761Ser	missense	1
BRCA1	NM_007294.4	c.5335del	p.Gln1779AsnfsTer14	frameshift	1
BRCA1	NM_007294.4	c.5444G>A	p.Trp1815Ter	nonsense	1
BRCA1	NM_007294.4	c.5509T>C	p.Trp1837Arg	missense	1
BRCA1	NM_007294.4	c.5542C>T	p.Gln1848Ter	nonsense	1
BRCA1	NM_007294.4	Deletion of 5'UTR and exons 1-2	p.?	CNV	3
BRCA1	NM_007294.4	Deletion of exon 8	p.?	CNV	1
BRCA1	NM_007294.4	Deletion of exon 20	p.?	CNV	1
BRCA2	NM_000059.4	c.428dup	p.Val144CysfsTer14	frameshift	1
BRCA2	NM_000059.4	c.476-2A>G	p.?	splicing	1
BRCA2	NM_000059.4	c.631G>A	p.Gly173SerfsTer19	splicing	1
BRCA2	NM_000059.4	c.658_659del	p.Val220IlefsTer4	frameshift	2
BRCA2	NM_000059.4	c.956dup	p.Asn319LysfsTer8	frameshift	1
BRCA2	NM_000059.4	c.1310_1313del	p.Lys437IlefsTer22	frameshift	1
BRCA2	NM_000059.4	c.2398_2423dup	p.Leu809ValfsTer10	frameshift	1
BRCA2	NM_000059.4	c.2623_2624del	p.Val875GlnfsTer5	frameshift	1
BRCA2	NM_000059.4	c.2651C>G	p.Ser884Ter	nonsense	1
BRCA2	NM_000059.4	c.2808_2811del	p.Ala938ProfsTer21	frameshift	1
BRCA2	NM_000059.4	c.2905C>T	p.Gln969Ter	nonsense	1
BRCA2	NM_000059.4	c.2979G>A	p.Trp993Ter	nonsense	1
BRCA2	NM_000059.4	c.4131_4132insTGAGGA	p.Thr1378Ter	nonsense	1
BRCA2	NM_000059.4	c.5073dup	p.Trp1692MetfsTer3	frameshift	1
BRCA2	NM_000059.4	c.5238dup	p.Asn1747Ter	nonsense	1
BRCA2	NM_000059.4	c.5789T>A	p.Leu1930Ter	nonsense	1
BRCA2	NM_000059.4	c.6037A>T	p.Lys2013Ter	nonsense	1
BRCA2	NM_000059.4	c.6405_6409del	p.Asn2135LysfsTer3	frameshift	2
BRCA2	NM_000059.4	c.6469C>T	p.Gln2157Ter	nonsense	1
BRCA2	NM_000059.4	c.6547G>T	p.Glu2183Ter	nonsense	1
BRCA2	NM_000059.4	c.7007G>C	p.Arg2336Pro	missense	1
BRCA2	NM_000059.4	c.7008-2A>T	p.?	splicing	1
BRCA2	NM_000059.4	c.7069_7070del	p.Leu2357ValfsTer2	frameshift	1
BRCA2	NM_000059.4	c.7180A>T	p.Arg2394Ter	nonsense	5
BRCA2	NM_000059.4	c.7618-2A>G	p.?	splicing	1
BRCA2	NM_000059.4	c.7680dup	p.Gln2561SerfsTer5	frameshift	1
BRCA2	NM_000059.4	c.7921_7926delinsAG	p.Glu2641ArgfsTer6	frameshift	1
BRCA2	NM_000059.4	c.7940T>C	p.Leu2647Pro	missense	1
BRCA2	NM_000059.4	c.7987del	p.Glu2663LysfsTer10	frameshift	1
BRCA2	NM_000059.4	c.8023A>G	p.Ile2675Val	missense	1
BRCA2	NM_000059.4	c.8362T>C	p.Trp2788Arg	missense	1
BRCA2	NM_000059.4	c.8487+1G>A	p.?	splicing	3
BRCA2	NM_000059.4	c.8878C>T	p.Gln2960Ter	nonsense	1
BRCA2	NM_000059.4	c.8953+1G>A	p.?	splicing	1
BRCA2	NM_000059.4	c.8954-15T>G	p.?	splicing	1
BRCA2	NM_000059.4	c.9371A>T	p.Asn3124Ile	missense	2
BRCA2	NM_000059.4	c.9748dup	p.Ser3250PhefsTer5	frameshift	1
BRCA2	NM_000059.4	Deletion of exons 14-18	p.?	CNV	1
BRIP1	NM_032043.3	c.508-2A>T	p.?	splicing	1
BRIP1	NM_032043.3	c.2684_2687del	p.Ser895_Ile896delinsTer	frameshift	1
CDH1	NM_004360.5	c.1003C>T	p.Arg335Ter	nonsense	1
CDH1	NM_004360.5	c.1020_1051del	p.Tyr341ArgfsTer2	frameshift	1
CDH1	NM_004360.5	c.906C>G	p.Tyr302Ter	nonsense	1
CDKN2A	NM_000077.5	c.58del	p.Val20Ter	nonsense	1
CDKN2A	NM_000077.5	c.301G>T	p.Gly101Trp	missense	1
CHEK2	NM_007194.4	c.283C>T	p.Arg95Ter	nonsense	1
CHEK2	NM_007194.4	c.470T>C	p.Ile157Thr	missense	1
CHEK2	NM_007194.4	c.483_485del	p.Glu161del	in frame deletion	1
CHEK2	NM_007194.4	c.549G>C	p.Leu183Phe	missense	2
CHEK2	NM_007194.4	c.592+3A>T	p.?	splicing	1
CHEK2	NM_007194.4	c.1100del	p.Thr367MetfsTer15	frameshift	4
CHEK2	NM_007194.4	c.1169A>C	p.Tyr390Ser	missense	1
CHEK2	NM_007194.4	c.1180G>A	p.Glu394Lys	missense	1
CHEK2	NM_007194.4	c.1283C>T	p.Ser428Phe	missense	1
CHEK2	NM_007194.4	c.1427C>T	p.Thr476Met	missense	2
EPCAM	NM_002354.3	c.13C>T	p.Gln5Ter	nonsense	1
MLH1	NM_000249.4	c.860del	p.Asn287ThrfsTer10	frameshift	1
MLH1	NM_000249.4	c.1989G>T	p.Glu663Asp	missense	1
MRE11A	NM_005591.4	c.289C>T	p.Gln97Ter	nonsense	1
MUTYH	NM_001128425.2	c.312C>A	p.Tyr104Ter	nonsense	1
MUTYH	NM_001128425.2	c.536A>G	p.Tyr179Cys	missense	1
MUTYH	NM_001128425.2	c.884C>T	p.Pro295Leu	missense	1
MUTYH	NM_001128425.2	c.933+3A>C	p.?	splicing	3
MUTYH	NM_001128425.2	c.1147del	p.Ala385ProfsTer23	frameshift	1
MUTYH	NM_001128425.2	c.1187G>A	p.Gly396Asp	missense	8
MUTYH	NM_001128425.2	c.1227_1228dup	p.Glu410GlyfsTer43	frameshift	1
NBN	NM_002485.5	c.2140C>T	p.Arg714Ter	nonsense	1
PALB2	NM_024675.4	Duplication of exon 13	p.?	CNV	1
PALB2	NM_024675.4	c.72del	p.Arg26GlyfsTer7	frameshift	1
PALB2	NM_024675.4	c.472C>T	p.Gln158Ter	nonsense	1
PALB2	NM_024675.4	c.905del	p.Asn302ThrfsTer4	frameshift	1
PALB2	NM_024675.4	c.1027C>T	p.Gln343Ter	nonsense	1
PALB2	NM_024675.4	c.1140_1143del	p.Ser380ArgfsTer43	frameshift	1
PALB2	NM_024675.4	c.1685-14_1690delinsCT	p.?	splicing	1
PALB2	NM_024675.4	c.2658_2661dup	p.Ile888TyrfsTer41	frameshift	1
PALB2	NM_024675.4	Duplication of exon 11	p.Gly1068GlufsTer14	CNV	1
PALB2	NM_024675.4	c.3297_3309delinsTA	p.Thr1100ArgfsTer19	frameshift	1
PMS2	NM_000535.7	c.2123del	p.Asn708ThrfsTer17	frameshift	1
RAD50	NM_005732.4	c.274G>T	p.Glu92Ter	nonsense	1
RAD50	NM_005732.4	c.1188dup	p.His397SerfsTer21	frameshift	1
RAD50	NM_005732.4	c.1875C>G	p.Tyr625Ter	nonsense	1
RAD50	NM_005732.4	c.2899del	p.Asp967MetfsTer17	frameshift	1
RAD51C	NM_058216.3	c.428A>G	p.Gln143Arg	missense	1
RAD51C	NM_058216.3	c.773G>A	p.Arg258His	missense	1
RAD51C	NM_058216.3	c.965+5G>A	p.?	splicing	1
RAD51C	NM_058216.3	c.1026+5_1026+7del	p.?	splicing	1
RAD51D	NM_002878.4	c.620C>T	p.Ser207Leu	missense	1
